# Supplementary material for: (Alkyl-ω-ol)triphenyltin(IV)-Loaded Mesoporous Silica as Biocompatible Potential Neuroprotectors: Evaluation of Inhibitory Activity Against Enzymes Associated with the Pathophysiology of Alzheimer’s Disease
Source: Nanomaterials (Basel). 2025 Jun 12;15(12):914. doi: 10.3390/nano15120914 (PMC12195829; doi:10.3390/nano15120914)
Supplement: Supplementary file 1 [file nanomaterials-15-00914-s001.zip]

Archive with 1 entries (1 files):
- nanomaterials-3632245-supplementary.pdf
